# Supplementary material for: Neuroprotective Effects of Lactobacillus plantarum PS128 in a Mouse Model of Parkinson’s Disease: The Role of Gut Microbiota and MicroRNAs
Source: Int J Mol Sci. 2023 Apr 5;24(7):6794. doi: 10.3390/ijms24076794 (PMC10095543; doi:10.3390/ijms24076794)
Supplement: Supplementary file 1 [file ijms-24-06794-s001.zip]

Archive with 1 entries (1 files):
- ijms-2290227-supplementary.pdf
